# Supplementary material for: Synthesis and Thermal Analysis of Non-Covalent PS-b-SC-b-P2VP Triblock Terpolymers via Polylactide Stereocomplexation
Source: Polymers (Basel). 2022 Jun 15;14(12):2431. doi: 10.3390/polym14122431 (PMC9228810; doi:10.3390/polym14122431)
Supplement: Supplementary file 1 [file polymers-14-02431-s001.zip]

Archive with 1 entries (1 files):
- polymers-1761225-supplementary.pdf
